# Supplementary material for: Age Related Differences in Monocyte Subsets and Cytokine Pattern during Acute COVID-19—A Prospective Observational Longitudinal Study
Source: Cells. 2021 Nov 30;10(12):3373. doi: 10.3390/cells10123373 (PMC8699549; doi:10.3390/cells10123373)
Supplement: Supplementary file 1 [file cells-10-03373-s001.zip]

Archive with 1 entries (1 files):
- cells-1419703-supplementary.pdf
